# Supplementary material for: Fuelled by creatine: exploring two copies of the creatine transporter SLC6A8 gene in rainbow trout
Source: Fish Physiol Biochem. 2026 Jun 13;52(3):96. doi: 10.1007/s10695-026-01723-y (PMC13264567; doi:10.1007/s10695-026-01723-y)
Supplement: Supplementary file 2 — (XLSX 245 KB) [file 10695_2026_1723_MOESM2_ESM.xlsx]

## Sheet: qPCR analysis
Supplementary file
Raw data qPCR analysis:
	tissue expression								expression in cell line CHSE							standard curve parameters
			Cq-value								Cq-value							EF1a	RPS5	18S	SLC6A8a	SLC6A8b
		sample	EF1a	RPS5	18S	SLC6A8a	SLC6A8b			sample	EF1a	RPS5	SLC6A8a	SLC6A8b				Cq	Cq	Cq	Cq	Cq
		gills 1	12.48	13.28	5.63	23.53	25.63			CHSE 1	16.05	15.22	23.56	29.64			Intercept	27.06	27.206	32.899	36.248	35.272
		gills 2	12.41	13.91	7.61	23.33	23.72			CHSE 2	14.9	14.97	23.51	30.33			Slope	3.277	3.431	3.347	3.409	3.421
		gills 3	12.39	13.12	6.12	23.51	25.13			CHSE 3	15.23	15.29	23.69	30.86			efficiency [%]	100.955	97.8206	99.4821	98.2452	98.0127
		gills 4	12.71	13.12	5.79	23.15	24.62
		gills 5	14.79	14.65	6.42	23.98	26.97
		gills 6	14.18	13.62	6.92	24.04	27.33
		gills 7	14.2	14.49	6.89	23.73	27.71
		gills 8	13.19	13.98	6.02	24.34	25.69
		heart 1	12.5	13.52	5.83	18.78	19.88
		heart 2	11.95	14.24	6.03	17.9	18.42
		heart 3	13.03	14.05	6.3	18.75	19.81
		heart 4	12.2	13.13	6.07	18.19	19.54
		heart 5	11.72	13.54	6.54	18.26	19.29
		heart 6	12.21	12.8	5.88	19.01	19.48						Supplementary information
		heart 7	12.05	13.1	6.32	18.15	19.78
		heart 8	12.3	12.7	5.72	18.45	19.86
		spleen 1	12.59	13.22	5.48	21.34	25.79
		spleen 2	13.3	13.95	5.97	22.14	25.95
		spleen 3	12.68	13.28	6.26	21.54	25.65
		spleen 4	12.78	13.59	6.14	21.27	26.08
		spleen 5	13.18	13.68	5.28	21.73	26.39
		spleen 6	11.05	12.36	7.07	20.67	24.84
		spleen 7	12.81	13.46	7.37	22.06	25.88
		spleen 8	11.83	12.86	7.97	21.79	25.64
		liver 1	12.49	14.19	5.98	26.59	24.65
		liver 2	13.06	14.56	6.81	26.85	23.59
		liver 3	12.46	13.64	5.72	26.6	23.19
		liver 4	13.02	14.62	5.52	25.6	23.5
		liver 5	12.46	13.92	5.44	26.52	23.83
		liver 6	13	14.48	7.42	26.99	22.5
		liver 7	13.57	14.85	6.58	28.18	24.5
		liver 8	12.56	14.19	7.13	26.12	23.81
		muscle 1	13.36	14.02	5.74	24.99	19.17
		muscle 2	13.35	14.97	6.67	25.12	18.89
		muscle 3	12.7	13.83	7.06	26.11	19.52
		muscle 4	14.07	14.86	5.79	25.11	19.36
		muscle 5	13.97	14.91	6.11	25.97	20.43
		muscle 6	14.04	15.34	6.4	25.26	19.3
		muscle 7	14.29	15.23	6.58	25.92	20.53
		muscle 8	14.18	15.09	6.49	25.68	20.49
		head kidney 1	12.07	12.52	5.53	22.25	26.02
		head kidney 2	12.93	14.05	6.36	23.49	27.33
		head kidney 3	13.03	13.43	6.12	22.92	26.17
		head kidney 4	11.85	12.49	5.79	22.35	26.27
		head kidney 5	12.78	12.74	5.29	22.92	26.99
		head kidney 6	10.31	10.82	6.03	21.84	23.92
		head kidney 7	12.66	13.37	6.31	22.83	26.16
		head kidney 8	11.15	11.72	5.52	21.02	24.73
		brain 1	14.6	15.49	7.19	20.51	22.03
		brain 2	15.46	16.32	6.41	19.8	20.63
		brain 3	15.44	15.67	7.31	21.44	23.12
		brain 4	14.89	15.92	6.38	20.63	21.09
		brain 5	16.54	17.01	6.17	21.18	21.45
		brain 6	14.36	15.87	7.2	21.09	21.73
		brain 7	14.48	15.86	6.9	21.28	21.1
		brain 8	14.63	16.1	5.9	20.56	19.83

## Sheet: HPLC analysis
Supplementary file
Raw data Figure 6c (HPLC analysis of Creatine transport in salmonid fish cells. Determination of creatine concentration in salmonid cell line CHSE-214)
	chromatograms
	raw concentration values
	Please note that the retention capacity of the column decreases with age. Therefore, the creatine peak here appears slightly earlier than in the Figure 6b.
	Measurement of cell culture supernatants by HPLC (precipitated with HClO₄ according to the protocol; 5 µl injected).
	Method: creatine_DAD_20190927.M			(UV at 210 nm)
	creatine20200401.S + creatine20200402.S
			Creatine
	File	Sample	Area
	creatine000209	ST 0,5mM	274.6
	creatine000210	ST 1mM	573.8
	creatine000211	ST 2mM	1139.4
	creatine000212	control 1	127
	creatine000213	control 2	149.4
	creatine000214	control 3	168.2
	creatine000215	control 4	154.6
	creatine000216	creatine 1	202.1
	creatine000217	creatine 2	233.3
	creatine000218	creatine 3	277.9
	creatine000219	creatine 4	235.9
	creatine000220	ST 0,5mM	280.8
	creatine000221	ST 1mM	567.1
	creatine000222	ST 2mM	1134.2
	creatine000223	ST 0,1mM	49.9
	creatine000224	ST 0,2mM	112
	creatine000225	ST 0,1mM	50
	creatine000226	ST 0,2mM	112.6
